# Supplementary material for: EspB and HtpG interact with the type III-A CRISPR/Cas system of Mycobacterium tuberculosis
Source: Front Mol Biosci. 2023 Nov 27;10:1261613. doi: 10.3389/fmolb.2023.1261613 (PMC10715591; doi:10.3389/fmolb.2023.1261613)
Supplement: Supplementary file 1 [file Table2.XLSX]

## Sheet: Sheet1
P9WMJ7	Chaperone protein HtpG OS=Mycobacterium tuberculosis (strain ATCC 25618 / H37Rv) OX=83332 GN=htpG PE=1 SV=1 - [HTPG_MYCTU]	135.952	37.25	1	23	23	72	647	72.916	4.88135
	A2	Sequence	# PSMs	# Proteins	# Protein Groups	Protein Group Accessions	Modifications	ΔCn	q-Value	PEP	XCorr	Charge	MH+ [Da]	ΔM [ppm]	RT [min]	# Missed Cleavages
	High	HVAHAWDDPLEIIAMK	2	1	1	P9WMJ7		0	0	1.359e-10	4.18809	3	1845.93	-3.12788	94.118	0
	High	MKDGQQQIFYATGETR	2	1	1	P9WMJ7		0	0	2.084e-08	4.12112	3	1872.89	-2.33944	53.2011	1
	High	PKEEVSEQEYKEFYK	5	1	1	P9WMJ7		0	0	5.899e-07	3.70209	2	1932.92	-2.31406	51.9203	2
	High	GVVDAQDMSLNVSR	4	1	1	P9WMJ7		0	0	8.092e-07	3.5735	2	1490.73	4.91513	68.0623	0
	High	mKDGQQQIFYATGETR	3	1	1	P9WMJ7	M1(Oxidation)	0	0	6.611e-05	3.17537	3	1888.88	-2.27721	47.832	1
	High	EEVSEQEYKEFYK	3	1	1	P9WMJ7		0	0	4.683e-05	2.9543	2	1707.78	1.61859	59.0602	1
	High	ASGQEVPVGK	2	1	1	P9WMJ7		0	0	7.123e-05	2.75183	2	971.525	9.09025	16.0758	0
	High	EEVVDLIGTLAK	3	1	1	P9WMJ7		0	0	1.073e-05	2.71749	2	1286.72	-1.91205	96.1004	0
	High	ELISNASDALDK	2	1	1	P9WMJ7		0	0	0.0001837	2.60776	2	1275.64	-3.35202	56.7285	0
	High	YSDFIAWPIR	3	1	1	P9WMJ7		0	0	0.0009608	2.60674	2	1267.64	-2.51244	97.4206	0
	High	FAELLAER	2	1	1	P9WMJ7		0	0	0.00231	2.58396	2	948.524	9.56551	65.7211	0
	High	ILELNPSHPLVTGLR	6	1	1	P9WMJ7		0	0	5.06e-06	2.52193	3	1658.96	1.36438	84.0513	0
	High	GEVDLSSEEDTSEAEREER	7	1	1	P9WMJ7		0	0	7.27e-05	2.49123	3	2166.94	4.7342	43.317	1
	High	ELISNASDALDKLR	3	1	1	P9WMJ7		0	0	0.0002741	2.4853	2	1544.83	2.44126	80.8058	1
	High	ASGQEVPVGKR	4	1	1	P9WMJ7		0	0	0.0003617	2.34219	2	1127.61	-7.74336	12.75	1
	High	LTESPAcLITDAFGmTPALAR	3	1	1	P9WMJ7	C7(Carbamidomethyl); M15(Oxidation)	0	0	0.001222	2.32457	3	2251.13	7.21037	103.294	0
	High	EGLLSDIDNR	3	1	1	P9WMJ7		0	0	0.000176	2.17762	2	1131.56	-6.98274	71.5041	0
	High	VLKEGLLSDIDNR	3	1	1	P9WMJ7		0	0	0.0001594	2.14983	2	1471.82	5.39761	70.6738	1
	High	VFIMGDcDQLMPEYLR	1	1	1	P9WMJ7	C7(Carbamidomethyl)	0	0	3.127e-06	1.88583	2	1986.91	-1.48771	98.8359	0
	High	VLSTIKDVQSSRPEDYR	2	1	1	P9WMJ7		0	0.001	0.0177	1.8266	2	1993.03	-1.65953	49.1487	2
	High	SPHLEAFK	5	1	1	P9WMJ7		0	0.001	0.005018	1.74658	3	928.484	-5.04948	35.391	0
	High	KVLSTIK	1	1	1	P9WMJ7		0	0.002	0.02741	1.95251	2	788.522	-2.03393	15.2684	1
	High	TFWTQFGR	2	1	1	P9WMJ7		0	0.005	0.1135	1.69117	2	1042.51	-4.0845	88.7707	0
	High	EILQQDR	1	1	1	P9WMJ7		0	0.005	0.1079	1.60531	2	901.479	6.01601	20.5886	0
