# Supplementary material for: EspB and HtpG interact with the type III-A CRISPR/Cas system of Mycobacterium tuberculosis
Source: Front Mol Biosci. 2023 Nov 27;10:1261613. doi: 10.3389/fmolb.2023.1261613 (PMC10715591; doi:10.3389/fmolb.2023.1261613)
Supplement: Supplementary file 2 [file Table3.XLSX]

## Sheet: Sheet1
Supplementary Table 3 Relevant kinetic paramenters calculated by Biolayer interferomentry (BLI)
Analyte		EspB
Immobiliaed protein on theoptical chip	Repeat RNA	Repeat mutant RNA
kon(1/Ms)	170.1	242.8
koff(1/s)	0.0004732	0.0005531
Kd(M)	2.781e-06	2.278e-06
