# Supplementary material for: EspB and HtpG interact with the type III-A CRISPR/Cas system of Mycobacterium tuberculosis
Source: Front Mol Biosci. 2023 Nov 27;10:1261613. doi: 10.3389/fmolb.2023.1261613 (PMC10715591; doi:10.3389/fmolb.2023.1261613)
Supplement: Supplementary file 5 [file Table4.XLSX]

## Sheet: Sheet1
Supplementary Table 4 Relevant kinetic paramenters calculated by Surface plasmon resonance (SPR)
Immobiliaed protein on theoptical chip		Espb
Analyte	kon(1/Ms)	koff(1/s)	Kd(M)
MtbCsm1	47300	0.000792	1.67e-08
MtbCsm2	6660	8.3e-07	1.25e-10
MtbCsm3	243000	0.000462	1.9e-09
MtbCsm6	18400	5.83e-07	3.16e-11
MtbHtpG	224000	0.00199	8.88e-09
Immobiliaed protein on theoptical chip		HtpG
Analyte	kon(1/Ms)	koff(1/s)	Kd(M)
MtbCsm3	15393.4	0.000914312	5.93964e-08
