# Supplementary material for: EspB and HtpG interact with the type III-A CRISPR/Cas system of Mycobacterium tuberculosis
Source: Front Mol Biosci. 2023 Nov 27;10:1261613. doi: 10.3389/fmolb.2023.1261613 (PMC10715591; doi:10.3389/fmolb.2023.1261613)
Supplement: Supplementary file 6 [file Table1.XLSX]

## Sheet: Cas Protein
Supplementary Table 1. Tandem mass spectrometry of proteins in native gel-purified crRNA-protein complexes. The native gel-purified crRNA-protein complex (indicated by an arrow in Extended Data Figure 1e was subjected to in-gel trypsin digestion and identified by tandem mass spectrometry. Sequence coverage and unique peptides for proteins identified with 99% confidence are shown. Annotations abou…
	Reference						P (pro)	Score	Coverage	MW	Accession	Peptide (Hits)
	Scan(s)	Peptide	MH+	DeltaM	z	Type	P (pep)	XC	DeltaCn	Sp	RSp	Ions	Count
1	Protein name: CRISPR type III-a/mtube-associated protein csm6 /Gene name: Rv2818c [Mycobacterium tuberculosis H37Rv]						2.22045e-15	200.292	0.51	42680.4	397674732	20 (20 0 0 0 0)
	2857	R.RYSAAITR.L	938.066	-0.658899	2	CID	0.0268568	2.94871	0.360766	1181.26	1	13/14	1
	3341	R.TTAVQVSTPAR.A	1131.26	-0.124829	2	CID	6.22975e-05	3.69669	0.571143	1278.84	1	16/20	1
	3378	R.LEHLVAPK.F	907.092	0.938398	2	CID	5.89561e-05	3.13605	0.370129	1029.65	1	13/14	1
	3582	R.IVTYTNPSVHR.F	1287.45	-0.613722	2	CID	1.28481e-08	3.44881	0.540781	1177.3	1	16/20	1
	3929	R.LNDEIIR.Q	872.989	-0.317279	2	CID	0.00651445	2.7232	0.322125	736.67	1	11/12	1
	4285	K.DTAFTYDPANK.V	1243.3	0.549125	2	CID	0.00205125	3.47908	0.642856	1052.6	1	15/20	1
	4298	R.NTAAHEIVSISEDR.I	1542.63	1.94634	2	CID	7.22055e-09	4.91782	0.613439	2283.83	1	21/26	1
	4379	K.REQWAEFAR.S	1193.3	-0.032506	2	CID	2.59486e-05	3.28443	0.432165	1111.17	1	14/16	1
	5027	R.VGALEVLGR.F	914.084	-0.44098	2	CID	7.94103e-05	3.09236	0.367892	1142.91	1	14/16	1
	5065	K.FFKDTAFTYDPANK.V	1665.83	-0.519073	2	CID	0.000151385	3.81741	0.60238	861.851	1	16/26	1
	5285	R.NHLVELSAEFPDR.T	1527.66	-0.253136	2	CID	6.04938e-11	4.96945	0.720769	2150.94	1	20/24	1
	5424	K.SPNAEWYLYTK.D	1372.51	-0.138733	2	CID	1.59284e-08	3.15884	0.640309	880.077	1	14/20	1
	6509	K.DGGLLPEQLLK.I	1183.38	-0.119162	2	CID	3.17958e-06	3.14386	0.474376	742.78	1	17/20	1
	6540	K.PGDRESPDAYDLELMWDANDDNQPGAPNR.C	3260.37	-0.0398066	3	CID	5.4957e-09	4.43105	0.622946	1434.98	1	34/112	1
	6926	R.ESPDAYDLELMWDANDDNQPGAPNR.C	2834.93	2.82237	2	CID	7.66693e-06	4.68431	0.633322	1270.79	1	22/48	1
	7089	K.QLIVSYDYSAAVTIAADSR.L	2044.25	-0.496589	2	CID	2.22045e-15	5.69506	0.743256	1589.19	1	22/36	1
	7379	R.CFEATSAALGALLER.A	1609.8	-0.92652	2	CID	1.85109e-10	5.83702	0.675834	2710.37	1	25/28	1
	7937	K.VAEYISALALLAK.R	1362.64	-0.203698	2	CID	2.85806e-08	4.87229	0.551454	1714.2	1	20/24	1
	8082	R.FDLFVPVFR.N	1140.36	-0.717054	2	CID	1.95069e-05	3.21058	0.503262	975.125	1	15/16	1
	9953	R.TILLNTSSGTPAMQAALVAINVFGIPR.T	2757.24	-0.643084	3	CID	4.34422e-07	4.95673	0.56692	1195.54	1	37/104	1
2	Protein name: CRISPR type III-a/mtube-associated ramp protein csm5 / Gene name: Rv2819c [Mycobacterium tuberculosis H37Rv]						4.61853e-11	180.281	0.54	42339.3	397674733	18 (18 0 0 0 0)
	3169	R.VVVDTSPTAR.G	1045.17	1.16276	2	CID	0.000170404	2.52563	0.543173	513.123	1	13/18	1
	3351	K.TFVTDQDDM*AK.V	1287.37	0.0908689	2	CID	0.0013928	3.0249	0.688748	624.438	1	13/20	1
	3851	K.TFVTDQDDMAK.V	1271.38	-0.378816	2	CID	4.16961e-06	3.38673	0.583465	1213.47	1	17/20	1
	4164	R.TSDLLICQK.M	1078.24	2.50591	2	CID	0.00812823	2.93253	0.478419	940.891	1	13/16	1
	4496	R.SIYLQSLVHKR.T	1344.59	-0.117272	2	CID	8.16298e-07	2.53216	0.410805	547.603	1	12/20	1
	4639	R.CLGPVFIGSGEKR.T	1420.63	-0.478645	2	CID	1.18147e-05	2.94824	0.53394	799.442	1	15/24	1
	5108	R.CLGPVFIGSGEK.R	1264.45	-0.388605	2	CID	0.00018225	2.65583	0.50652	975.417	1	17/22	1
	5735	R.TKIDNICYEMGQCELSIR.R	2231.5	0.537285	3	CID	1.18701e-07	5.61239	0.664538	1581.1	1	29/68	1
	5809	R.TKIDNICYEM*GQCELSIR.R	2247.49	-2.51226	3	CID	0.00559878	3.93082	0.446044	896.928	1	25/68	1
	6018	K.IDNICYEMGQCELSIR.R	2002.22	-0.737705	2	CID	2.87631e-10	4.71549	0.600471	2597.53	1	23/30	1
	6049	R.FLETLAETAASVNQAR.Y	1721.89	-0.345913	3	CID	1.35078e-09	5.29537	0.526938	2713.8	1	36/60	1
	6267	K.LTLNEIHAFIK.D	1299.54	0.221773	2	CID	1.4555e-07	3.74261	0.446968	1030.74	1	14/20	1
	6359	K.SFEAFVMNTDGAQATAPLK.E	1999.23	-0.591137	2	CID	3.95777e-08	5.39618	0.693086	1940.15	1	24/36	1
	6995	R.KSFEAFVMNTDGAQATAPLKEWVEPNAVK.L	3180.58	-1.01898	3	CID	7.75741e-08	4.08784	0.498468	1197.82	1	32/112	1
	7140	K.LTLNEIHAFIKDPLGRPYVPGSTVK.G	2767.22	0.269827	3	CID	2.28549e-05	4.36299	0.578298	708.084	1	29/96	1
	7512	K.SFEAFVMNTDGAQATAPLKEWVEPNAVK.L	3052.41	-0.827264	3	CID	1.3057e-10	5.1223	0.732881	1069.6	1	38/108	1
	7859	R.VYFPDMELLYADIPAHK.R	2023.34	-1.00578	2	CID	4.61853e-11	4.36242	0.75099	1582.35	1	20/32	1
	8393	R.AMYPGVNAIVGPIVYLGGGAGYR.S	2296.68	-1.3861	3	CID	2.12059e-07	4.53591	0.662471	1939.2	1	33/88	1
3	Protein name: CRISPR type III-a/mtube-associated ramp protein csm3 / Gene name: Rv2812c [Mycobacterium tuberculosis H37Rv]						5.76206e-13	100.266	0.52	25773.1	397674735	10 (10 0 0 0 0)
	406	R.KPNEDHAHIR.R	1217.32	-0.168397	2	CID	8.74361e-05	2.98877	0.415345	855.201	1	15/18	1
	2648	K.LTNKDDLEAR.G	1175.27	-0.0553678	2	CID	7.41166e-06	2.76002	0.469681	776.362	1	13/18	1
	4301	R.QYGADTETFYR.K	1351.4	-0.454218	2	CID	5.96072e-05	2.87249	0.530448	643.105	1	13/20	1
	4421	R.LFGDTEEYM*TGR.L	1435.54	-0.187418	2	CID	1.52758e-05	3.86782	0.544477	1555.21	1	19/22	1
	4937	R.RLFGDTEEYMTGR.L	1575.73	-0.396313	2	CID	4.63385e-11	4.64053	0.659052	1354.1	1	20/24	1
	5208	R.AAVGALDGSLLEK.L	1244.42	-0.164015	3	CID	4.62477e-05	3.82625	0.583741	1937.55	1	27/48	1
	5240	R.LFGDTEEYMTGR.L	1419.54	-0.41406	2	CID	5.53309e-08	4.11692	0.658894	1377.31	1	19/22	1
	6065	K.LLELDYLGGSGTR.G	1394.56	2.73645	2	CID	9.64444e-07	4.60843	0.482883	1996.42	1	21/24	1
	8147	K.ASLPSSDEIIEDFNAIAR.G	1949.11	-0.919584	2	CID	5.76206e-13	5.32252	0.57172	1417.05	1	24/34	1
	9428	R.VIPGSEFAFSLVYEVSFGTPGEEQK.A	2718.99	0.203166	2	CID	9.47268e-06	3.45141	0.685623	627.846	1	19/48	1
4	Protein name: CRISPR type III-a/mtube-associated protein csm2 / Gene name: Rv2822c [Mycobacterium tuberculosis H37Rv]						1.57713e-09	90.2724	0.73	14286.4	397674736	9 (9 0 0 0 0)
	3439	R.FVYQSGREDAVK.T	1399.53	-0.39399	2	CID	1.3975e-05	3.04809	0.189773	1188.68	1	16/22	1
	4076	-.M*SVIQDDYVK.Q	1214.37	-0.563886	2	CID	2.10748e-06	3.05315	0.573982	655.287	1	12/18	1
	4176	K.KKNGFELTTTQLR.V	1536.76	-0.0470614	2	CID	1.06335e-05	3.15061	0.459701	755.616	1	14/24	1
	4548	-.MSVIQDDYVK.Q	1198.37	1.57642	2	CID	0.00232096	3.57937	0.559358	1096.28	1	16/18	1
	4613	R.YMEALAAYK.K	1060.25	-0.161821	2	CID	1.82628e-06	3.08743	0.695358	779.126	1	15/16	1
	5525	K.NGFELTTTQLR.V	1280.41	0.804016	2	CID	0.00408437	2.52538	0.453139	1079.34	1	16/20	1
	5795	K.LLEALEGIGDSR.D	1273.42	-0.192966	2	CID	1.57713e-09	4.18664	0.647058	2135.91	1	20/22	1
	6445	R.NAKLLEALEGIGDSR.D	1586.77	-1.41	2	CID	5.38148e-07	3.00727	0.504659	858.722	1	15/28	1
	8250	R.VLLSLTAQLFDEAQQSANPTLPR.Q	2513.83	2.89532	2	CID	2.61587e-06	5.44838	0.593133	872.718	1	23/44	1
5	Protein name: chaperone htpG / Gene name: Rv2299c [Mycobacterium tuberculosis H37Rv]						1.54776e-11	80.2239	0.21	72960.6	397674189	8 (8 0 0 0 0)
	4797	K.GVVDAQDMSLNVSR.E	1491.65	-0.0808625	2	CID	9.57836e-10	4.36916	0.724016	1424.18	1	20/26	1
	4841	R.FAELLAER.L	949.086	-0.167531	2	CID	0.000732506	2.74463	0.378898	967.762	1	12/14	1
	5090	K.EGLLSDIDNR.E	1132.21	-0.718676	2	CID	6.45855e-06	3.0662	0.540213	948.206	1	15/18	1
	5840	R.ILELNPSHPLVTGLR.Q	1659.95	-0.424607	2	CID	1.54776e-11	3.71129	0.605178	672.57	1	18/28	1
	6997	K.HVAHAWDDPLEIIAMK.A	1847.13	0.775323	2	CID	1.48066e-05	2.64009	0.317142	708.035	1	14/30	1
	7023	R.EEVVDLIGTLAK.S	1287.48	-0.496121	2	CID	1.99445e-08	2.92368	0.525942	768.979	1	15/22	1
	7431	R.VFIMGDCDQLMPEYLR.F	1988.31	0.0513777	2	CID	7.61532e-10	3.17342	0.690588	676.442	1	18/30	1
	9719	K.SLAETAELLYGTALLAEGGALEDPAR.F	2632.9	0.028259	3	CID	9.34816e-07	4.4781	0.581456	1448.82	1	32/100	1
6	Protein name: ESX-1 secretion-associated protein EspB / Gene name: Rv3881c [Mycobacterium tuberculosis H37Rv]						2.05091e-11	60.2869	0.26	47593.4	397675845	6 (6 0 0 0 0)
	4755	R.REHPTYEDIVGLER.L	1714.86	-0.444863	2	CID	1.90385e-05	3.28273	0.532885	767.129	1	16/26	1
	5097	K.QAQYVAQLHVWAR.R	1570.78	0.720999	2	CID	0.000110329	3.25928	0.552163	632.507	1	13/24	1
	5481	K.NAAQQLVLSADNMR.E	1531.72	-0.335598	2	CID	1.13816e-10	4.5768	0.631593	1550.88	1	20/26	1
	5492	R.DQILPVYAEYQQR.S	1623.79	-0.522864	3	CID	5.01022e-09	5.01316	0.582008	2508.86	1	28/48	1
	5757	R.GFDNWEGDAATACEASLDQQR.Q	2342.37	1.5408	2	CID	1.02388e-07	4.95362	0.681456	1098.3	1	21/40	1
	7697	R.KLETGDQGASLAHFADGWNTFNLTLQGDVK.R	3235.51	-0.526821	3	CID	2.05091e-11	5.7379	0.58438	1467.37	1	31/116	1
7	Protein name: CRISPR type III-a/mtube-associated ramp protein csm4 / Gene name: Rv2820c [Mycobacterium tuberculosis H37Rv]						2.55722e-07	20.2434	0.13	32300.7	397674734	2 (2 0 0 0 0)
	5605	R.SGFVASSTYADMPLR.K	1602.79	0.589724	2	CID	2.55722e-07	4.86883	0.619266	1682.54	1	19/28	1
	9047	K.IGFLPAAQLGSFLDGTADLK.E	2035.33	-0.944796	2	CID	1.74404e-05	4.41212	0.645087	1344.54	1	23/38	1
